# Supplementary material for: Manipulation of Plant Defense Responses by the Tomato Psyllid (Bactericerca cockerelli) and Its Associated Endosymbiont Candidatus Liberibacter Psyllaurous
Source: PLoS One. 2012 Apr 23;7(4):e35191. doi: 10.1371/journal.pone.0035191 (PMC3335145; doi:10.1371/journal.pone.0035191)
Supplement: Table S1 — The top 149 tomato transcripts expressed after tomato psyllid1st–2nd instar feeding. (XLS) [file pone.0035191.s001.xls]

## Sheet: Sheet1
Name	Clone_name	M (fold change)	A (expression)
(O80821) At2g41470 protein(O80821) At2g41470 protein	STMGU01	-0.315846	15.9934
hypothetical protein AT4g29400 [imported] - Arabidopsis thalianahypothetical protein AT4g29400 [imported] - Arabidopsis thaliana	STMGF68	-0.196685	15.9932
unknown {Arabidopsis thaliana;}unknown {Arabidopsis thaliana;}	STMHY92	-0.196709	15.9932
(Q9LH82) Similarity to AAA-type ATPase	STMGQ44	0.0366395	15.993
(AAS07362) Putative pirin-like protein(AAS07362) Putative pirin-like protein	STMGP08	-0.368899	15.9929
extensin (clone Tom J-10) - tomato {Lycopersicon esculentum;}extensin (clone Tom J-10) - tomato {Lycopersicon esculentum;}	STMGD32	-0.0659061	15.9928
(Q9SQ56) Nuclear RNA binding protein (Fragment)(Q9SQ56) Nuclear RNA binding protein (Fragment)	STMCE08	-0.368685	15.9928
Eukaryotic translation initiation factor 5A-5 (eIF-5A 5) (eIF-4D). {Solanum tuberosum;}Eukaryotic translation initiation factor 5A-5 (eIF-5A 5) (eIF-4D). {Solanum tuberosum;}	STMGA26	-0.36373	15.9926
tomato histone H4	STMGX15	-0.57162	15.9925
probable glucose regulated repressor protein [imported] - Arabidopsis thalianaprobable glucose regulated repressor protein [imported] - Arabidopsis thaliana	STMDB87	-0.570985	15.9923
(Q9XIP8) F13O11.28 protein(Q9XIP8) F13O11.28 protein	STMGD54	-0.389425	15.9921
(Q8LNZ4) Tobacco nucleolin	STMGO37	0.448272	15.992
unknown protein {Arabidopsis thaliana;}hypothetical protein At2g30710 [imported] - Arabidopsis thaliana	STMCM78	-0.145818	15.992
unknown {Arabidopsis thaliana;}	STMGH78	-0.38929	15.992
unknown protein {Arabidopsis thaliana;}	STMGP35	-0.567312	15.992
(Q9N968) Hypothetical protein	STMGP88	-0.0647912	15.992
80 kda MCM3-associated protein (GANP protein). {Mus musculus;}80 kda MCM3-associated protein (GANP protein). {Mus musculus;}	STMCF77	0.104807	15.9919
unknown protein {Arabidopsis thaliana;}unknown protein {Arabidopsis thaliana;}	STMGW90	0.0377271	15.9918
(Q9LED4) Putative low-affinity nitrate transporter(Q852P6) Nitrate transporter	STMCX80	-0.066026	15.9918
(Q9FTT9) Putative DKFZP564O0463 protein	STMGB90	0.0366758	15.9916
(Q86F30) Clone ZZD1160 mRNA sequence	STMGE54	-0.280843	15.9916
Human ribosomal DNA complete repeating unitHuman ribosomal DNA complete repeating unit	STMCV72	-0.419287	15.9915
unknown protein {Arabidopsis thaliana;}	STMGA46	0.0877886	15.9912
unknown {Arabidopsis thaliana;}	STMGE90	-0.644859	15.9911
(Q9LIN9) Similarity to the auxin-independent growth promoterunknown {Arabidopsis thaliana;}	STMGU23	-0.124115	15.9905
Inositol-1(or 4)-monophosphatase 1 () (IMPase 1) (IMP 1)(Inositol monophosphatase 1).Inositol-1(or 4)-monophosphatase 1 () (IMPase 1) (IMP 1)(Inositol monophosphatase 1).	STMHX93	-0.0578287	15.9902
ESAG 8 protein - Trypanosoma brucei {Trypanosoma brucei;}ESAG 8 protein - Trypanosoma brucei {Trypanosoma brucei;}	STMGS84	-0.210014	15.9896
(Q9XGN6) ESTs C99174(E10437)(Q9XGN6) ESTs C99174(E10437)	STMGP65	0.135882	15.9895
(AAR24685) At4g32960(AAR24685) At4g32960	STMCF40	-0.771317	15.9889
conserved hypothetical protein SPAC630.13c - fission yeastconserved hypothetical protein SPAC630.13c - fission yeast	STMCV20	0.0247047	15.9866
(Q9TYW6) Y66H1B.1 protein(Q9TYW6) Y66H1B.1 protein	STMGP90	-0.433809	15.986
AT3g20300/MQC12_5 {Arabidopsis thaliana;}AT3g20300/MQC12_5 {Arabidopsis thaliana;}	STMGU47	-0.120055	15.9744
Probable glycosyltransferase At3g02350 (). {Arabidopsis thaliana;} (EC 2.4.1.- EC 2.4.1.-)	STMGX31	-0.00921636	15.974
probable glutamate-tRNA ligase () [imported] - Arabidopsis thalianaprobable glutamate-tRNA ligase () F21E10.12 - Arabidopsis thaliana	STMHO72	-0.405899	15.974
(Q8GU53) SMC5 protein	STMGL82	-0.520254	15.9727
(Q9FKC4) Gb|AAD20092.1(Q8RZV0) P0413C03.27 protein	STMCR32	-0.011114	15.9705
(AAS10005) MYB transcription factor(AAS10005) MYB transcription factor	STMGF51	-0.152831	15.9569
(Q8PEI5) Oxidoreductase	STMGG84	-0.149645	15.9461
unknown protein {Arabidopsis thaliana;}unknown protein {Arabidopsis thaliana;}	STMGR58	-0.40649	15.9254
proteasome endopeptidase complex () chain PBG1 [imported] - Arabidopsis thalianaproteasome endopeptidase complex () chain PBG1 [imported] - Arabidopsis thaliana	STMGD04	-0.419432	15.907
(Q8H659) Putative syntaxin protein(Q8H659) Putative syntaxin protein	STMCV31	0.274101	15.8949
F26F24.7 {Arabidopsis thaliana;}F26F24.7 {Arabidopsis thaliana;}	STMHT55	-0.100329	15.8881
(Q7XWZ6) OSJNBb0072N21.3 protein(Q7XWZ6) OSJNBb0072N21.3 protein	STMGP48	-0.600153	15.8806
(Q93Y47) 3-beta-hydroxysteroiddehydrogenase () (EC 1.1.1.51)(Q93Y47) 3-beta-hydroxysteroiddehydrogenase () (EC 1.1.1.51)	STMGZ18	-0.608718	15.8683
(Q9ZS44) SBT4B protein(Q9ZS44) SBT4B protein	STMIF09	-0.503094	15.829
30S ribosomal protein S1 chloroplast precursor (CS1). {Spinacia oleracea;}30S ribosomal protein S1 chloroplast precursor (CS1). {Spinacia oleracea;}	STMGB08	-0.505472	15.8133
Ferredoxin--NADP reductase leaf-type isozyme chloroplast precursor() (FNR). {Nicotiana tabacum;}	STMGT25	-0.688723	15.8103
Polyphenol oxidase B chloroplast precursor () (PPO)(Catechol oxidase). {Lycopersicon esculentum;}	STMDS45	-0.181323	15.7831
(Q9XEE0) Homoserine kinase () (EC 2.7.1.39)	STMCE25	0.101366	15.7817
(Q8GSJ1) ATP phosphoribosyl transferase (At1g09795)(Q8L9K8) ATP phosphoribosyl transferase	STMCC65	-0.12535	15.7551
(BAC83213) Putative rRNA methylase	STMIQ60	0.0754135	15.7494
unknown {Arabidopsis thaliana;}unknown {Arabidopsis thaliana;}	STMET36	-0.337831	15.7284
hypothetical protein T28J14.60 - Arabidopsis thaliana {Arabidopsis thaliana;}hypothetical protein T28J14.60 - Arabidopsis thaliana {Arabidopsis thaliana;}	STMGI75	-1.07305	15.7181
(Q94LL1) Putative 40S ribosomal protein contains C-terminal domain	STMCG51	-0.408179	15.7128
(Q94CJ6) Hypothetical protein(Q94CJ6) Hypothetical protein	STMBB06	0.242144	15.6815
(O81647) Phenylalanine ammonia-lyase () (Fragment) (EC 4.3.1.5)(O81647) Phenylalanine ammonia-lyase () (Fragment) (EC 4.3.1.5)	STMGL05	-1.62206	15.667
(Q93X18) Fatty acid hydroperoxide lyase(Q93X18) Fatty acid hydroperoxide lyase	STMCG74	-0.211675	15.6532
(O48943) Beta-ketoacyl-ACP synthase II(Q8VZC4) Proteasome subunit	STMCZ17	0.389076	15.5891
(AAQ56784) At1g08760	STMFB24	-0.249231	15.5843
(Q8W417) Cig3	STMCJ24	-0.0808539	15.5828
(O64720) At2g02560 protein	STMCJ03	0.231752	15.5535
(O19031) Bactinecin 11	STMDR82	0.380686	15.5337
(Q851S7) Pescadillo-like protein	STMCP20	-0.160252	15.5327
(O04334) At2g30610 protein(O04334) At2g30610 protein	STMCQ63	-0.261714	15.5223
(Q9FI45) Carbonyl reductase-like protein(Q9FI45) Carbonyl reductase-like protein	STMCZ27	0.266237	15.5184
40S ribosomal protein SA (p40). {Daucus carota;}40S ribosomal protein SA (p40). {Daucus carota;}	STMHA49	-0.0980253	15.4495
protein kinase-like protein - Arabidopsis thaliana {Arabidopsis thaliana;}	STMIW88	-0.148656	15.4335
At5g47310 {Arabidopsis thaliana;}	STMIS28	-0.0694444	15.3348
(BAA31218) Histone H3(BAA31218) Histone H3	STMCK28	-0.510335	15.3346
60S ribosomal protein L10a-1. {Arabidopsis thaliana;}60S ribosomal protein L10a-1. {Arabidopsis thaliana;}	STMCB56	0.0850011	15.3336
3-dehydroquinate dehydratase () / shikimate 5-dehydrogenase () precursor - garden	STMDQ08	0.398376	15.3249
unknown protein {Arabidopsis thaliana;}	STMCH94	-0.046414	15.2822
Pyruvate phosphate dikinase chloroplast precursor ()(Pyruvate orthophosphate dikinase).Glucan endo-1 3-beta-glucosidase basic isoform 2 precursor() ((1->3)-beta-glucan endohydrolase)	STMIR27	-0.127628	15.2746
ribosomal protein L12-1a {Nicotiana tabacum;}ribosomal protein L12-1a {Nicotiana tabacum;}	STMDU74	0.0373636	15.2332
(BAD03616) Hypothetical protein B1027A11.138(BAD03616) Hypothetical protein B1027A11.138	STMCK54	-0.383863	15.1779
(Q94GV5) Hypothetical protein(Q94GV5) Hypothetical protein	STMEK68	-0.289063	15.173
unknown {Arabidopsis thaliana;}	STMCY78	0.0639298	15.149
(Q9L0W3) Putative response regulator	STMCG17	-0.453004	15.1413
translocase 7K chain TOM7 mitochondrial - potato {Solanum tuberosum;}translocase 7K chain TOM7 mitochondrial - potato {Solanum tuberosum;}	STMDH56	0.0319726	15.1399
histone H4 - tomato {Lycopersicon esculentum;}histone H4 - tomato {Lycopersicon esculentum;}	STMCV54	0.243443	15.1381
unknown protein {Arabidopsis thaliana;}	STMCG53	-0.345293	15.1246
(Q9M650) Beta-adaptin-like protein B(Q9M650) Beta-adaptin-like protein B	STMIX84	0.0237252	15.0999
(Q9ZTK9) Ethylene receptor homolog(Q9ZTK9) Ethylene receptor homolog	STMGY17	0.0392465	15.0981
(Q9XQB2) Chlorophyll a/b binding protein CP29	STMCM20	-0.0586754	15.0695
(Q947C3) 1-deoxy-D-xylulose-5-phosphate reductoisomerase(Q947C3) 1-deoxy-D-xylulose-5-phosphate reductoisomerase	STMDU78	0.323232	15.0559
(Q9M8Y7) T6K12.7 protein	STMCR63	-0.0207854	15.05
(Q9LRY5) Gb|AAF16548.1 (AT3g24740/K7P8_3)	STMCK76	0.618626	15.0282
unknown protein {Arabidopsis thaliana;}	STMCN12	-0.0985673	14.9949
(Q8H7X7) Putative sulfate transporter ATST1(Q8H7X7) Putative sulfate transporter ATST1	STMIL23	0.0265893	14.9927
unknown protein {Arabidopsis thaliana;}	STMCU21	-0.270843	14.9874
(O22887) At2g40480 protein(O22887) At2g40480 protein	STMCF01	0.0491683	14.9513
(AAO42464) Phosphorybosyl anthranilate transferase 1(AAO42464) Phosphorybosyl anthranilate transferase 1	STMDS12	-0.00533871	14.9492
(Q9AVK5) Transcription factor VP-1 homologue	STMGQ29	-0.319498	14.9437
(Q947Z0) Putative anion transporter(Q947Z0) Putative anion transporter	STMCN64	-0.303713	14.9396
(Q94GS2) Hypothetical protein(Q94GS2) Hypothetical protein	STMCJ02	0.148672	14.9164
(Q9LRC6) Ent-kaurene oxidase (Fragment)(Q84UV3) Ent-kaurene oxidase (Fragment)	STMET92	-0.0255519	14.9126
(Q7U903) Possible glycosyltransferase	STMDT83	-0.0406902	14.8967
(Q8MZJ0) Spalt (Fragment)	STMIW60	-0.0274351	14.8916
DNA-directed RNA polymerase II 8.2 kDa polypeptide ()(RPB10) (RP10) (ABC10). {Brassica napus;}	STMIW93	0.0914956	14.8875
probable CCCH-type zinc finger protein [imported] - Arabidopsis thalianaprobable CCCH-type zinc finger protein [imported] - Arabidopsis thaliana	STMCR08	-0.300771	14.8513
(Q942S1) Putative Not56-like protein	STMEK57	0.207936	14.8507
Eggshell protein 2A precursor. {Schistosoma japonicum;}Ribulose bisphosphate carboxylase small chain 2A chloroplastprecursor () (RuBisCO small subunit 2A)	STMDR17	-0.0611987	14.8452
COP1-interacting protein 7 - Arabidopsis thaliana {Arabidopsis thaliana;}	STMCP14	-0.28625	14.8135
(Q7Y048) LAF3 isoform 2(Q7Y048) LAF3 isoform 2	STMDR74	0.614266	14.8134
(Q9C5I9) Putative lipase(Q9C5I9) Putative lipase	STMDR25	0.0441785	14.8121
unknown {Arabidopsis thaliana;}unknown {Arabidopsis thaliana;}	STMGL17	-1.02523	14.8092
(Q9B0H1) Orf69	STMCQ96	0.415947	14.8011
hypothetical protein F4P12.90 - Arabidopsis thaliana {Arabidopsis thaliana;}hypothetical protein F4P12.90 - Arabidopsis thaliana {Arabidopsis thaliana;}	STMCP59	0.238522	14.771
(Q8LFE2) Photosystem II	STMHO35	-0.122971	14.7362
(Q8XN33) Probable flippase(Q8XN33) Probable flippase	STMCB57	0.169225	14.7283
unknown protein {Arabidopsis thaliana;}	STMCY82	0.45506	14.701
unknown {Arabidopsis thaliana;}	STMGG27	-0.869883	14.6961
(Q9LIY4) Hypothetical protein(Q9LIY4) Hypothetical protein	STMET05	-0.0886746	14.6504
Shaggy-related protein kinase NtK-1 (). {Nicotiana tabacum;} (EC 2.7.1.- EC 2.7.1.- EC 2.7.1.135)unknown protein {Arabidopsis thaliana;}	STMCN09	-0.067005	14.6457
(AAQ65198) At1g03160	STMGA50	0.249155	14.6348
(Q7XIR1) Carbonyl reductase-like protein	STMGR55	-0.34334	14.6316
Malate dehydrogenase glyoxysomal precursor (). {Citrullus lanatus;}Malate dehydrogenase glyoxysomal precursor (). {Citrullus lanatus;}	STMEA23	0.721613	14.6177
hypothetical protein F20D10.40 - Arabidopsis thaliana {Arabidopsis thaliana;}	STMGG30	-0.791104	14.609
(Q8VZF8) At1g02120/T7I23_26(Q8VZF8) At1g02120/T7I23_26	STMCV09	-0.466889	14.5962
Phosphoglycerate kinase cytosolic (). {Nicotiana tabacum;} (EC 2.7.2.3 EC 2.7.2.3 EC 2.7.2.3)	STMIP54	0.0905179	14.5805
(AAN77868) Putative heterogeneous nuclear ribonucleoprotein (Fragment)	STMCJ09	-0.0184551	14.5683
acyl CoA reductase-like protein - Arabidopsis thaliana {Arabidopsis thaliana;}	STMEM75	0.531022	14.5596
Metallothionein-like protein type 2 A (LeMT(A)). {Lycopersicon esculentum;}	STMIC03	0.133867	14.4848
(Q8S348) Auxin-induced SAUR-like protein(Q8S348) Auxin-induced SAUR-like protein	STMER52	0.293274	14.4395
Deoxyuridine 5'-triphosphate nucleotidohydrolase ()(dUTPase) (dUTP pyrophosphatase) (P18).	STMHS12	0.0553853	14.4356
Eukaryotic translation initiation factor 3 subunit 3 (eIF-3 gamma)(eIF3 p38 subunit) (eIF3h).Eukaryotic translation initiation factor 3 subunit 3 (eIF-3 gamma)(eIF3 p38 subunit) (eIF3h).	STMEK46	-0.285263	14.4343
(Q8GV55) Leafy cotyledon 1-like L1L protein(Q8GV55) Leafy cotyledon 1-like L1L protein	STMDU17	0.29539	14.4202
(Q7XKT8) OSJNBa0022H21.19 protein	STMIJ76	0.299177	14.4108
(AAR12193) Molecular chaperone Hsp90-1	STMCG35	0.22635	14.3999
hypothetical protein PH1988 - Pyrococcus horikoshii {Pyrococcus horikoshii;}	STMBB16	-0.240826	14.383
disease resistance protein Hcr2-5D - tomato {Lycopersicon esculentum;}	STMIB46	0.230111	14.3785
General vesicular transport factor p115 (Transcytosis associatedprotein) (TAP)	STMEI63	0.257845	14.3727
(Q8VXD1) Alpha-tubulin(Q8VXD1) Alpha-tubulin	STMIY31	-0.100276	14.3369
unknown protein {Arabidopsis thaliana;}	STMIY04	-0.0928356	14.3333
F5D14.23 protein - Arabidopsis thaliana {Arabidopsis thaliana;}F5D14.23 protein - Arabidopsis thaliana {Arabidopsis thaliana;}	STMCF51	0.183786	14.3289
Chalcone synthase 2 () (Naringenin-chalcone synthase 2). {Solanum tuberosum;}Chalcone synthase 2 () (Naringenin-chalcone synthase 2). {Solanum tuberosum;}	STMIY91	0.00751845	14.3077
unknown protein {Arabidopsis thaliana;}unknown protein {Arabidopsis thaliana;}	STMCD64	-0.0527085	14.2939
unknown protein {Arabidopsis thaliana;}unknown protein {Arabidopsis thaliana;}	STMBB29	0.0167396	14.2751
(Q9FQ26) Sesquiterpene synthase 2germacrene C synthase epidermal - tomato {Lycopersicon esculentum;}	STMDQ80	-0.234341	14.2712
(AAR14273) Predicted protein	STMCV75	0.397784	14.2597
(Q9AWJ8) P0436D06.18 protein	STMGC06	0.210271	14.2293
RTNLB26 {Solanum tuberosum;}RTNLB26 {Solanum tuberosum;}	STMCV60	-1.16312	14.1971
Strong simialrity to the disulfide isomerase precursor homolog T21L14.14 gi|2702281 from A.Strong simialrity to the disulfide isomerase precursor homolog T21L14.14 gi|2702281 from A.	STMCE94	0.748361	14.1749
unknown protein {Arabidopsis thaliana;}	STMCE90	-0.370648	14.1547
(Q84SP7) Putative lysine decarboxylase	STMCP03	-0.89427	14.1538
unknown protein {Arabidopsis thaliana;}unknown protein {Arabidopsis thaliana;}	STMIY09	0.401262	14.1461
hypothetical protein F2J7.18 [imported] - Arabidopsis thalianahypothetical protein F2J7.18 [imported] - Arabidopsis thaliana	STMCG39	-0.0178641	14.1357
hypothetical protein F11A17.17 [imported] - Arabidopsis thaliana	STMES37	0.299669	14.1259
(AAR06289) 5-phosphoribosyl-1-pyrophosphate amidotransferase () (EC 2.4.2.14)(AAR06289) 5-phosphoribosyl-1-pyrophosphate amidotransferase () (EC 2.4.2.14)	STMDB09	0.012925	14.0741
