# Supplementary material for: Manipulation of Plant Defense Responses by the Tomato Psyllid (Bactericerca cockerelli) and Its Associated Endosymbiont Candidatus Liberibacter Psyllaurous
Source: PLoS One. 2012 Apr 23;7(4):e35191. doi: 10.1371/journal.pone.0035191 (PMC3335145; doi:10.1371/journal.pone.0035191)
Supplement: Table S2 — The top 149 tomato transcripts expressed after tomato psyllid 3rd–5th instar feeding. (XLS) [file pone.0035191.s002.xls]

## Sheet: Sheet1
Name	Clone_name	M (fold change)	A (expression)
(O80821) At2g41470 protein(O80821) At2g41470 protein	STMGU01	1.13394	15.9934
hypothetical protein AT4g29400 [imported] - Arabidopsis thalianahypothetical protein AT4g29400 [imported] - Arabidopsis thaliana	STMGF68	1.5163	15.9932
unknown {Arabidopsis thaliana;}unknown {Arabidopsis thaliana;}	STMHY92	1.51665	15.9932
(Q9LH82) Similarity to AAA-type ATPase	STMGQ44	1.16898	15.993
(AAS07362) Putative pirin-like protein(AAS07362) Putative pirin-like protein	STMGP08	0.424713	15.9929
extensin (clone Tom J-10) - tomato {Lycopersicon esculentum;}extensin (clone Tom J-10) - tomato {Lycopersicon esculentum;}	STMGD32	0.717731	15.9928
(Q9SQ56) Nuclear RNA binding protein (Fragment)(Q9SQ56) Nuclear RNA binding protein (Fragment)	STMCE08	0.425505	15.9928
Eukaryotic translation initiation factor 5A-5 (eIF-5A 5) (eIF-4D). {Solanum tuberosum;}Eukaryotic translation initiation factor 5A-5 (eIF-5A 5) (eIF-4D). {Solanum tuberosum;}	STMGA26	0.517275	15.9926
tomato histone H4	STMGX15	1.02644	15.9925
probable glucose regulated repressor protein [imported] - Arabidopsis thalianaprobable glucose regulated repressor protein [imported] - Arabidopsis thaliana	STMDB87	1.02622	15.9923
(Q9XIP8) F13O11.28 protein(Q9XIP8) F13O11.28 protein	STMGD54	0.262035	15.9921
(Q8LNZ4) Tobacco nucleolin	STMGO37	0.979493	15.992
unknown protein {Arabidopsis thaliana;}hypothetical protein At2g30710 [imported] - Arabidopsis thaliana	STMCM78	0.692556	15.992
unknown {Arabidopsis thaliana;}	STMGH78	0.261379	15.992
unknown protein {Arabidopsis thaliana;}	STMGP35	0.358412	15.992
(Q9N968) Hypothetical protein	STMGP88	0.185491	15.992
80 kda MCM3-associated protein (GANP protein). {Mus musculus;}80 kda MCM3-associated protein (GANP protein). {Mus musculus;}	STMCF77	0.820573	15.9919
unknown protein {Arabidopsis thaliana;}unknown protein {Arabidopsis thaliana;}	STMGW90	0.462501	15.9918
(Q9LED4) Putative low-affinity nitrate transporter(Q852P6) Nitrate transporter	STMCX80	0.693481	15.9918
(Q9FTT9) Putative DKFZP564O0463 protein	STMGB90	0.462357	15.9916
(Q86F30) Clone ZZD1160 mRNA sequence	STMGE54	1.57016	15.9916
Human ribosomal DNA complete repeating unitHuman ribosomal DNA complete repeating unit	STMCV72	1.04666	15.9915
unknown protein {Arabidopsis thaliana;}	STMGA46	0.968306	15.9912
unknown {Arabidopsis thaliana;}	STMGE90	0.650122	15.9911
(Q9LIN9) Similarity to the auxin-independent growth promoterunknown {Arabidopsis thaliana;}	STMGU23	1.17152	15.9905
Inositol-1(or 4)-monophosphatase 1 () (IMPase 1) (IMP 1)(Inositol monophosphatase 1).Inositol-1(or 4)-monophosphatase 1 () (IMPase 1) (IMP 1)(Inositol monophosphatase 1).	STMHX93	2.08122	15.9902
ESAG 8 protein - Trypanosoma brucei {Trypanosoma brucei;}ESAG 8 protein - Trypanosoma brucei {Trypanosoma brucei;}	STMGS84	0.853293	15.9896
(Q9XGN6) ESTs C99174(E10437)(Q9XGN6) ESTs C99174(E10437)	STMGP65	0.0882176	15.9895
(AAR24685) At4g32960(AAR24685) At4g32960	STMCF40	0.389208	15.9889
conserved hypothetical protein SPAC630.13c - fission yeastconserved hypothetical protein SPAC630.13c - fission yeast	STMCV20	1.75247	15.9866
(Q9TYW6) Y66H1B.1 protein(Q9TYW6) Y66H1B.1 protein	STMGP90	0.986536	15.986
AT3g20300/MQC12_5 {Arabidopsis thaliana;}AT3g20300/MQC12_5 {Arabidopsis thaliana;}	STMGU47	1.18898	15.9744
Probable glycosyltransferase At3g02350 (). {Arabidopsis thaliana;} (EC 2.4.1.- EC 2.4.1.-)	STMGX31	0.884761	15.974
probable glutamate-tRNA ligase () [imported] - Arabidopsis thalianaprobable glutamate-tRNA ligase () F21E10.12 - Arabidopsis thaliana	STMHO72	0.724467	15.974
(Q8GU53) SMC5 protein	STMGL82	1.42174	15.9727
(Q9FKC4) Gb|AAD20092.1(Q8RZV0) P0413C03.27 protein	STMCR32	0.567437	15.9705
(AAS10005) MYB transcription factor(AAS10005) MYB transcription factor	STMGF51	0.481503	15.9569
(Q8PEI5) Oxidoreductase	STMGG84	0.294553	15.9461
unknown protein {Arabidopsis thaliana;}unknown protein {Arabidopsis thaliana;}	STMGR58	0.383714	15.9254
proteasome endopeptidase complex () chain PBG1 [imported] - Arabidopsis thalianaproteasome endopeptidase complex () chain PBG1 [imported] - Arabidopsis thaliana	STMGD04	0.753018	15.907
(Q8H659) Putative syntaxin protein(Q8H659) Putative syntaxin protein	STMCV31	0.843401	15.8949
F26F24.7 {Arabidopsis thaliana;}F26F24.7 {Arabidopsis thaliana;}	STMHT55	0.0934117	15.8881
(Q7XWZ6) OSJNBb0072N21.3 protein(Q7XWZ6) OSJNBb0072N21.3 protein	STMGP48	0.859964	15.8806
(Q93Y47) 3-beta-hydroxysteroiddehydrogenase () (EC 1.1.1.51)(Q93Y47) 3-beta-hydroxysteroiddehydrogenase () (EC 1.1.1.51)	STMGZ18	0.698966	15.8683
(Q9ZS44) SBT4B protein(Q9ZS44) SBT4B protein	STMIF09	1.34663	15.829
30S ribosomal protein S1 chloroplast precursor (CS1). {Spinacia oleracea;}30S ribosomal protein S1 chloroplast precursor (CS1). {Spinacia oleracea;}	STMGB08	0.670802	15.8133
Ferredoxin--NADP reductase leaf-type isozyme chloroplast precursor() (FNR). {Nicotiana tabacum;}	STMGT25	0.547622	15.8103
Polyphenol oxidase B chloroplast precursor () (PPO)(Catechol oxidase). {Lycopersicon esculentum;}	STMDS45	1.40444	15.7831
(Q9XEE0) Homoserine kinase () (EC 2.7.1.39)	STMCE25	0.0324254	15.7817
(Q8GSJ1) ATP phosphoribosyl transferase (At1g09795)(Q8L9K8) ATP phosphoribosyl transferase	STMCC65	-0.500099	15.7551
(BAC83213) Putative rRNA methylase	STMIQ60	-0.759165	15.7494
unknown {Arabidopsis thaliana;}unknown {Arabidopsis thaliana;}	STMET36	0.286362	15.7284
hypothetical protein T28J14.60 - Arabidopsis thaliana {Arabidopsis thaliana;}hypothetical protein T28J14.60 - Arabidopsis thaliana {Arabidopsis thaliana;}	STMGI75	2.3738	15.7181
(Q94LL1) Putative 40S ribosomal protein contains C-terminal domain	STMCG51	0.133	15.7128
(Q94CJ6) Hypothetical protein(Q94CJ6) Hypothetical protein	STMBB06	-1.1217	15.6815
(O81647) Phenylalanine ammonia-lyase () (Fragment) (EC 4.3.1.5)(O81647) Phenylalanine ammonia-lyase () (Fragment) (EC 4.3.1.5)	STMGL05	0.298765	15.667
(Q93X18) Fatty acid hydroperoxide lyase(Q93X18) Fatty acid hydroperoxide lyase	STMCG74	-1.11778	15.6532
(O48943) Beta-ketoacyl-ACP synthase II(Q8VZC4) Proteasome subunit	STMCZ17	0.296045	15.5891
(AAQ56784) At1g08760	STMFB24	-0.851182	15.5843
(Q8W417) Cig3	STMCJ24	-0.475024	15.5828
(O64720) At2g02560 protein	STMCJ03	-0.515389	15.5535
(O19031) Bactinecin 11	STMDR82	0.465447	15.5337
(Q851S7) Pescadillo-like protein	STMCP20	-0.48652	15.5327
(O04334) At2g30610 protein(O04334) At2g30610 protein	STMCQ63	-1.00894	15.5223
(Q9FI45) Carbonyl reductase-like protein(Q9FI45) Carbonyl reductase-like protein	STMCZ27	-1.00091	15.5184
40S ribosomal protein SA (p40). {Daucus carota;}40S ribosomal protein SA (p40). {Daucus carota;}	STMHA49	0.75509	15.4495
protein kinase-like protein - Arabidopsis thaliana {Arabidopsis thaliana;}	STMIW88	-0.112702	15.4335
At5g47310 {Arabidopsis thaliana;}	STMIS28	0.273882	15.3348
(BAA31218) Histone H3(BAA31218) Histone H3	STMCK28	0.234823	15.3346
60S ribosomal protein L10a-1. {Arabidopsis thaliana;}60S ribosomal protein L10a-1. {Arabidopsis thaliana;}	STMCB56	-1.17324	15.3336
3-dehydroquinate dehydratase () / shikimate 5-dehydrogenase () precursor - garden	STMDQ08	0.108437	15.3249
unknown protein {Arabidopsis thaliana;}	STMCH94	0.200121	15.2822
Pyruvate phosphate dikinase chloroplast precursor ()(Pyruvate orthophosphate dikinase).Glucan endo-1 3-beta-glucosidase basic isoform 2 precursor() ((1->3)-beta-glucan endohydrolase)	STMIR27	-0.174296	15.2746
ribosomal protein L12-1a {Nicotiana tabacum;}ribosomal protein L12-1a {Nicotiana tabacum;}	STMDU74	0.104075	15.2332
(BAD03616) Hypothetical protein B1027A11.138(BAD03616) Hypothetical protein B1027A11.138	STMCK54	-0.154421	15.1779
(Q94GV5) Hypothetical protein(Q94GV5) Hypothetical protein	STMEK68	-0.0727162	15.173
unknown {Arabidopsis thaliana;}	STMCY78	-0.723412	15.149
(Q9L0W3) Putative response regulator	STMCG17	-2.14034	15.1413
translocase 7K chain TOM7 mitochondrial - potato {Solanum tuberosum;}translocase 7K chain TOM7 mitochondrial - potato {Solanum tuberosum;}	STMDH56	-0.0808586	15.1399
histone H4 - tomato {Lycopersicon esculentum;}histone H4 - tomato {Lycopersicon esculentum;}	STMCV54	0.018386	15.1381
unknown protein {Arabidopsis thaliana;}	STMCG53	0.409266	15.1246
(Q9M650) Beta-adaptin-like protein B(Q9M650) Beta-adaptin-like protein B	STMIX84	-0.70384	15.0999
(Q9ZTK9) Ethylene receptor homolog(Q9ZTK9) Ethylene receptor homolog	STMGY17	0.296391	15.0981
(Q9XQB2) Chlorophyll a/b binding protein CP29	STMCM20	-0.30905	15.0695
(Q947C3) 1-deoxy-D-xylulose-5-phosphate reductoisomerase(Q947C3) 1-deoxy-D-xylulose-5-phosphate reductoisomerase	STMDU78	0.469597	15.0559
(Q9M8Y7) T6K12.7 protein	STMCR63	-0.304128	15.05
(Q9LRY5) Gb|AAF16548.1 (AT3g24740/K7P8_3)	STMCK76	-1.83134	15.0282
unknown protein {Arabidopsis thaliana;}	STMCN12	-2.60065	14.9949
(Q8H7X7) Putative sulfate transporter ATST1(Q8H7X7) Putative sulfate transporter ATST1	STMIL23	0.513956	14.9927
unknown protein {Arabidopsis thaliana;}	STMCU21	-0.624229	14.9874
(O22887) At2g40480 protein(O22887) At2g40480 protein	STMCF01	-2.0563	14.9513
(AAO42464) Phosphorybosyl anthranilate transferase 1(AAO42464) Phosphorybosyl anthranilate transferase 1	STMDS12	1.27797	14.9492
(Q9AVK5) Transcription factor VP-1 homologue	STMGQ29	1.15867	14.9437
(Q947Z0) Putative anion transporter(Q947Z0) Putative anion transporter	STMCN64	-1.54983	14.9396
(Q94GS2) Hypothetical protein(Q94GS2) Hypothetical protein	STMCJ02	0.289236	14.9164
(Q9LRC6) Ent-kaurene oxidase (Fragment)(Q84UV3) Ent-kaurene oxidase (Fragment)	STMET92	0.483602	14.9126
(Q7U903) Possible glycosyltransferase	STMDT83	0.325678	14.8967
(Q8MZJ0) Spalt (Fragment)	STMIW60	0.284344	14.8916
DNA-directed RNA polymerase II 8.2 kDa polypeptide ()(RPB10) (RP10) (ABC10). {Brassica napus;}	STMIW93	0.113786	14.8875
probable CCCH-type zinc finger protein [imported] - Arabidopsis thalianaprobable CCCH-type zinc finger protein [imported] - Arabidopsis thaliana	STMCR08	-1.35905	14.8513
(Q942S1) Putative Not56-like protein	STMEK57	1.01694	14.8507
Eggshell protein 2A precursor. {Schistosoma japonicum;}Ribulose bisphosphate carboxylase small chain 2A chloroplastprecursor () (RuBisCO small subunit 2A)	STMDR17	-1.19514	14.8452
COP1-interacting protein 7 - Arabidopsis thaliana {Arabidopsis thaliana;}	STMCP14	-0.808627	14.8135
(Q7Y048) LAF3 isoform 2(Q7Y048) LAF3 isoform 2	STMDR74	-0.2826	14.8134
(Q9C5I9) Putative lipase(Q9C5I9) Putative lipase	STMDR25	0.157004	14.8121
unknown {Arabidopsis thaliana;}unknown {Arabidopsis thaliana;}	STMGL17	-0.949098	14.8092
(Q9B0H1) Orf69	STMCQ96	-0.274757	14.8011
hypothetical protein F4P12.90 - Arabidopsis thaliana {Arabidopsis thaliana;}hypothetical protein F4P12.90 - Arabidopsis thaliana {Arabidopsis thaliana;}	STMCP59	-0.323977	14.771
(Q8LFE2) Photosystem II	STMHO35	0.827832	14.7362
(Q8XN33) Probable flippase(Q8XN33) Probable flippase	STMCB57	-0.359581	14.7283
unknown protein {Arabidopsis thaliana;}	STMCY82	-1.75617	14.701
unknown {Arabidopsis thaliana;}	STMGG27	0.0259405	14.6961
(Q9LIY4) Hypothetical protein(Q9LIY4) Hypothetical protein	STMET05	-0.504019	14.6504
Shaggy-related protein kinase NtK-1 (). {Nicotiana tabacum;} (EC 2.7.1.- EC 2.7.1.- EC 2.7.1.135)unknown protein {Arabidopsis thaliana;}	STMCN09	-1.36598	14.6457
(AAQ65198) At1g03160	STMGA50	-0.5657	14.6348
(Q7XIR1) Carbonyl reductase-like protein	STMGR55	0.447486	14.6316
Malate dehydrogenase glyoxysomal precursor (). {Citrullus lanatus;}Malate dehydrogenase glyoxysomal precursor (). {Citrullus lanatus;}	STMEA23	-0.237548	14.6177
hypothetical protein F20D10.40 - Arabidopsis thaliana {Arabidopsis thaliana;}	STMGG30	0.125275	14.609
(Q8VZF8) At1g02120/T7I23_26(Q8VZF8) At1g02120/T7I23_26	STMCV09	-0.925685	14.5962
Phosphoglycerate kinase cytosolic (). {Nicotiana tabacum;} (EC 2.7.2.3 EC 2.7.2.3 EC 2.7.2.3)	STMIP54	0.157196	14.5805
(AAN77868) Putative heterogeneous nuclear ribonucleoprotein (Fragment)	STMCJ09	-1.01232	14.5683
acyl CoA reductase-like protein - Arabidopsis thaliana {Arabidopsis thaliana;}	STMEM75	0.285076	14.5596
Metallothionein-like protein type 2 A (LeMT(A)). {Lycopersicon esculentum;}	STMIC03	-0.051524	14.4848
(Q8S348) Auxin-induced SAUR-like protein(Q8S348) Auxin-induced SAUR-like protein	STMER52	0.415098	14.4395
Deoxyuridine 5'-triphosphate nucleotidohydrolase ()(dUTPase) (dUTP pyrophosphatase) (P18).	STMHS12	0.355876	14.4356
Eukaryotic translation initiation factor 3 subunit 3 (eIF-3 gamma)(eIF3 p38 subunit) (eIF3h).Eukaryotic translation initiation factor 3 subunit 3 (eIF-3 gamma)(eIF3 p38 subunit) (eIF3h).	STMEK46	-0.190197	14.4343
(Q8GV55) Leafy cotyledon 1-like L1L protein(Q8GV55) Leafy cotyledon 1-like L1L protein	STMDU17	0.0943591	14.4202
(Q7XKT8) OSJNBa0022H21.19 protein	STMIJ76	-0.658465	14.4108
(AAR12193) Molecular chaperone Hsp90-1	STMCG35	-0.0618055	14.3999
hypothetical protein PH1988 - Pyrococcus horikoshii {Pyrococcus horikoshii;}	STMBB16	0.461003	14.383
disease resistance protein Hcr2-5D - tomato {Lycopersicon esculentum;}	STMIB46	-0.897718	14.3785
General vesicular transport factor p115 (Transcytosis associatedprotein) (TAP)	STMEI63	0.59619	14.3727
(Q8VXD1) Alpha-tubulin(Q8VXD1) Alpha-tubulin	STMIY31	-0.409745	14.3369
unknown protein {Arabidopsis thaliana;}	STMIY04	-0.488444	14.3333
F5D14.23 protein - Arabidopsis thaliana {Arabidopsis thaliana;}F5D14.23 protein - Arabidopsis thaliana {Arabidopsis thaliana;}	STMCF51	-0.412356	14.3289
Chalcone synthase 2 () (Naringenin-chalcone synthase 2). {Solanum tuberosum;}Chalcone synthase 2 () (Naringenin-chalcone synthase 2). {Solanum tuberosum;}	STMIY91	-0.987654	14.3077
unknown protein {Arabidopsis thaliana;}unknown protein {Arabidopsis thaliana;}	STMCD64	-1.11429	14.2939
unknown protein {Arabidopsis thaliana;}unknown protein {Arabidopsis thaliana;}	STMBB29	-0.675798	14.2751
(Q9FQ26) Sesquiterpene synthase 2germacrene C synthase epidermal - tomato {Lycopersicon esculentum;}	STMDQ80	0.24171	14.2712
(AAR14273) Predicted protein	STMCV75	-0.919118	14.2597
(Q9AWJ8) P0436D06.18 protein	STMGC06	-0.294958	14.2293
RTNLB26 {Solanum tuberosum;}RTNLB26 {Solanum tuberosum;}	STMCV60	-0.177246	14.1971
Strong simialrity to the disulfide isomerase precursor homolog T21L14.14 gi|2702281 from A.Strong simialrity to the disulfide isomerase precursor homolog T21L14.14 gi|2702281 from A.	STMCE94	-0.0915868	14.1749
unknown protein {Arabidopsis thaliana;}	STMCE90	0.314555	14.1547
(Q84SP7) Putative lysine decarboxylase	STMCP03	-1.48064	14.1538
unknown protein {Arabidopsis thaliana;}unknown protein {Arabidopsis thaliana;}	STMIY09	-0.454078	14.1461
hypothetical protein F2J7.18 [imported] - Arabidopsis thalianahypothetical protein F2J7.18 [imported] - Arabidopsis thaliana	STMCG39	-0.290746	14.1357
hypothetical protein F11A17.17 [imported] - Arabidopsis thaliana	STMES37	-0.496619	14.1259
(AAR06289) 5-phosphoribosyl-1-pyrophosphate amidotransferase () (EC 2.4.2.14)(AAR06289) 5-phosphoribosyl-1-pyrophosphate amidotransferase () (EC 2.4.2.14)	STMDB09	-0.49418	14.0741
