# Supplementary material for: Manipulation of Plant Defense Responses by the Tomato Psyllid (Bactericerca cockerelli) and Its Associated Endosymbiont Candidatus Liberibacter Psyllaurous
Source: PLoS One. 2012 Apr 23;7(4):e35191. doi: 10.1371/journal.pone.0035191 (PMC3335145; doi:10.1371/journal.pone.0035191)
Supplement: Table S3 — The top 149 tomato transcripts expressed after tomato psyllid adult feeding. (XLS) [file pone.0035191.s003.xls]

## Sheet: Sheet1
Clone_name	Name	M (fold change)	A (expression)
STMGU01	(O80821) At2g41470 protein(O80821) At2g41470 protein	0.262257	15.9934
STMGF68	hypothetical protein AT4g29400 [imported] - Arabidopsis thalianahypothetical protein AT4g29400 [imported] - Arabidopsis thaliana	0.451339	15.9932
STMHY92	unknown {Arabidopsis thaliana;}unknown {Arabidopsis thaliana;}	0.451152	15.9932
STMGQ44	(Q9LH82) Similarity to AAA-type ATPase	0.541947	15.993
STMGP08	(AAS07362) Putative pirin-like protein(AAS07362) Putative pirin-like protein	0.313907	15.9929
STMGD32	extensin (clone Tom J-10) - tomato {Lycopersicon esculentum;}extensin (clone Tom J-10) - tomato {Lycopersicon esculentum;}	0.184802	15.9928
STMCE08	(Q9SQ56) Nuclear RNA binding protein (Fragment)(Q9SQ56) Nuclear RNA binding protein (Fragment)	0.314732	15.9928
STMGA26	Eukaryotic translation initiation factor 5A-5 (eIF-5A 5) (eIF-4D). {Solanum tuberosum;}Eukaryotic translation initiation factor 5A-5 (eIF-5A 5) (eIF-4D). {Solanum tuberosum;}	0.365715	15.9926
STMGX15	tomato histone H4	0.511526	15.9925
STMDB87	probable glucose regulated repressor protein [imported] - Arabidopsis thalianaprobable glucose regulated repressor protein [imported] - Arabidopsis thaliana	0.511735	15.9923
STMGD54	(Q9XIP8) F13O11.28 protein(Q9XIP8) F13O11.28 protein	0.230412	15.9921
STMGO37	(Q8LNZ4) Tobacco nucleolin	0.842155	15.992
STMCM78	unknown protein {Arabidopsis thaliana;}hypothetical protein At2g30710 [imported] - Arabidopsis thaliana	0.517171	15.992
STMGH78	unknown {Arabidopsis thaliana;}	0.229994	15.992
STMGP35	unknown protein {Arabidopsis thaliana;}	0.344432	15.992
STMGP88	(Q9N968) Hypothetical protein	0.168919	15.992
STMCF77	80 kda MCM3-associated protein (GANP protein). {Mus musculus;}80 kda MCM3-associated protein (GANP protein). {Mus musculus;}	0.896417	15.9919
STMGW90	unknown protein {Arabidopsis thaliana;}unknown protein {Arabidopsis thaliana;}	0.0257172	15.9918
STMCX80	(Q9LED4) Putative low-affinity nitrate transporter(Q852P6) Nitrate transporter	0.184626	15.9918
STMGB90	(Q9FTT9) Putative DKFZP564O0463 protein	0.0263791	15.9916
STMGE54	(Q86F30) Clone ZZD1160 mRNA sequence	0.500281	15.9916
STMCV72	Human ribosomal DNA complete repeating unitHuman ribosomal DNA complete repeating unit	0.637694	15.9915
STMGA46	unknown protein {Arabidopsis thaliana;}	0.692861	15.9912
STMGE90	unknown {Arabidopsis thaliana;}	0.334627	15.9911
STMGU23	(Q9LIN9) Similarity to the auxin-independent growth promoterunknown {Arabidopsis thaliana;}	0.521232	15.9905
STMHX93	Inositol-1(or 4)-monophosphatase 1 () (IMPase 1) (IMP 1)(Inositol monophosphatase 1).Inositol-1(or 4)-monophosphatase 1 () (IMPase 1) (IMP 1)(Inositol monophosphatase 1).	0.887647	15.9902
STMGS84	ESAG 8 protein - Trypanosoma brucei {Trypanosoma brucei;}ESAG 8 protein - Trypanosoma brucei {Trypanosoma brucei;}	0.328574	15.9896
STMGP65	(Q9XGN6) ESTs C99174(E10437)(Q9XGN6) ESTs C99174(E10437)	0.667336	15.9895
STMCF40	(AAR24685) At4g32960(AAR24685) At4g32960	0.18928	15.9889
STMCV20	conserved hypothetical protein SPAC630.13c - fission yeastconserved hypothetical protein SPAC630.13c - fission yeast	0.298619	15.9866
STMGP90	(Q9TYW6) Y66H1B.1 protein(Q9TYW6) Y66H1B.1 protein	0.630924	15.986
STMGU47	AT3g20300/MQC12_5 {Arabidopsis thaliana;}AT3g20300/MQC12_5 {Arabidopsis thaliana;}	0.337679	15.9744
STMGX31	Probable glycosyltransferase At3g02350 (). {Arabidopsis thaliana;} (EC 2.4.1.- EC 2.4.1.-)	0.645403	15.974
STMHO72	probable glutamate-tRNA ligase () [imported] - Arabidopsis thalianaprobable glutamate-tRNA ligase () F21E10.12 - Arabidopsis thaliana	0.398131	15.974
STMGL82	(Q8GU53) SMC5 protein	0.780262	15.9727
STMCR32	(Q9FKC4) Gb|AAD20092.1(Q8RZV0) P0413C03.27 protein	0.231819	15.9705
STMGF51	(AAS10005) MYB transcription factor(AAS10005) MYB transcription factor	0.873383	15.9569
STMGG84	(Q8PEI5) Oxidoreductase	0.337821	15.9461
STMGR58	unknown protein {Arabidopsis thaliana;}unknown protein {Arabidopsis thaliana;}	-0.175063	15.9254
STMGD04	proteasome endopeptidase complex () chain PBG1 [imported] - Arabidopsis thalianaproteasome endopeptidase complex () chain PBG1 [imported] - Arabidopsis thaliana	0.94497	15.907
STMCV31	(Q8H659) Putative syntaxin protein(Q8H659) Putative syntaxin protein	0.889213	15.8949
STMHT55	F26F24.7 {Arabidopsis thaliana;}F26F24.7 {Arabidopsis thaliana;}	0.531281	15.8881
STMGP48	(Q7XWZ6) OSJNBb0072N21.3 protein(Q7XWZ6) OSJNBb0072N21.3 protein	0.178373	15.8806
STMGZ18	(Q93Y47) 3-beta-hydroxysteroiddehydrogenase () (EC 1.1.1.51)(Q93Y47) 3-beta-hydroxysteroiddehydrogenase () (EC 1.1.1.51)	-0.1187	15.8683
STMIF09	(Q9ZS44) SBT4B protein(Q9ZS44) SBT4B protein	-0.222776	15.829
STMGB08	30S ribosomal protein S1 chloroplast precursor (CS1). {Spinacia oleracea;}30S ribosomal protein S1 chloroplast precursor (CS1). {Spinacia oleracea;}	0.54704	15.8133
STMGT25	Ferredoxin--NADP reductase leaf-type isozyme chloroplast precursor() (FNR). {Nicotiana tabacum;}	0.209625	15.8103
STMDS45	Polyphenol oxidase B chloroplast precursor () (PPO)(Catechol oxidase). {Lycopersicon esculentum;}	0.649746	15.7831
STMCE25	(Q9XEE0) Homoserine kinase () (EC 2.7.1.39)	0.696842	15.7817
STMCC65	(Q8GSJ1) ATP phosphoribosyl transferase (At1g09795)(Q8L9K8) ATP phosphoribosyl transferase	0.217784	15.7551
STMIQ60	(BAC83213) Putative rRNA methylase	0.0658601	15.7494
STMET36	unknown {Arabidopsis thaliana;}unknown {Arabidopsis thaliana;}	-0.0613547	15.7284
STMGI75	hypothetical protein T28J14.60 - Arabidopsis thaliana {Arabidopsis thaliana;}hypothetical protein T28J14.60 - Arabidopsis thaliana {Arabidopsis thaliana;}	0.085223	15.7181
STMCG51	(Q94LL1) Putative 40S ribosomal protein contains C-terminal domain	0.540302	15.7128
STMBB06	(Q94CJ6) Hypothetical protein(Q94CJ6) Hypothetical protein	0.0323459	15.6815
STMGL05	(O81647) Phenylalanine ammonia-lyase () (Fragment) (EC 4.3.1.5)(O81647) Phenylalanine ammonia-lyase () (Fragment) (EC 4.3.1.5)	-0.145645	15.667
STMCG74	(Q93X18) Fatty acid hydroperoxide lyase(Q93X18) Fatty acid hydroperoxide lyase	-0.29641	15.6532
STMCZ17	(O48943) Beta-ketoacyl-ACP synthase II(Q8VZC4) Proteasome subunit	-0.235329	15.5891
STMFB24	(AAQ56784) At1g08760	-0.15964	15.5843
STMCJ24	(Q8W417) Cig3	-0.0594095	15.5828
STMCJ03	(O64720) At2g02560 protein	0.379978	15.5535
STMDR82	(O19031) Bactinecin 11	0.732426	15.5337
STMCP20	(Q851S7) Pescadillo-like protein	0.0338124	15.5327
STMCQ63	(O04334) At2g30610 protein(O04334) At2g30610 protein	-0.156773	15.5223
STMCZ27	(Q9FI45) Carbonyl reductase-like protein(Q9FI45) Carbonyl reductase-like protein	0.624524	15.5184
STMHA49	40S ribosomal protein SA (p40). {Daucus carota;}40S ribosomal protein SA (p40). {Daucus carota;}	-0.129758	15.4495
STMIW88	protein kinase-like protein - Arabidopsis thaliana {Arabidopsis thaliana;}	-0.0186376	15.4335
STMIS28	At5g47310 {Arabidopsis thaliana;}	-0.0721507	15.3348
STMCK28	(BAA31218) Histone H3(BAA31218) Histone H3	-0.742402	15.3346
STMCB56	60S ribosomal protein L10a-1. {Arabidopsis thaliana;}60S ribosomal protein L10a-1. {Arabidopsis thaliana;}	-0.376782	15.3336
STMDQ08	3-dehydroquinate dehydratase () / shikimate 5-dehydrogenase () precursor - garden	0.472524	15.3249
STMCH94	unknown protein {Arabidopsis thaliana;}	0.120081	15.2822
STMIR27	Pyruvate phosphate dikinase chloroplast precursor ()(Pyruvate orthophosphate dikinase).Glucan endo-1 3-beta-glucosidase basic isoform 2 precursor() ((1->3)-beta-glucan endohydrolase)	-0.144723	15.2746
STMDU74	ribosomal protein L12-1a {Nicotiana tabacum;}ribosomal protein L12-1a {Nicotiana tabacum;}	0.0113606	15.2332
STMCK54	(BAD03616) Hypothetical protein B1027A11.138(BAD03616) Hypothetical protein B1027A11.138	-0.171606	15.1779
STMEK68	(Q94GV5) Hypothetical protein(Q94GV5) Hypothetical protein	-0.0971718	15.173
STMCY78	unknown {Arabidopsis thaliana;}	-0.032337	15.149
STMCG17	(Q9L0W3) Putative response regulator	-0.795073	15.1413
STMDH56	translocase 7K chain TOM7 mitochondrial - potato {Solanum tuberosum;}translocase 7K chain TOM7 mitochondrial - potato {Solanum tuberosum;}	0.100162	15.1399
STMCV54	histone H4 - tomato {Lycopersicon esculentum;}histone H4 - tomato {Lycopersicon esculentum;}	0.431943	15.1381
STMCG53	unknown protein {Arabidopsis thaliana;}	-0.0338863	15.1246
STMIX84	(Q9M650) Beta-adaptin-like protein B(Q9M650) Beta-adaptin-like protein B	0.0615014	15.0999
STMGY17	(Q9ZTK9) Ethylene receptor homolog(Q9ZTK9) Ethylene receptor homolog	-0.307741	15.0981
STMCM20	(Q9XQB2) Chlorophyll a/b binding protein CP29	-0.129341	15.0695
STMDU78	(Q947C3) 1-deoxy-D-xylulose-5-phosphate reductoisomerase(Q947C3) 1-deoxy-D-xylulose-5-phosphate reductoisomerase	0.114472	15.0559
STMCR63	(Q9M8Y7) T6K12.7 protein	0.252064	15.05
STMCK76	(Q9LRY5) Gb|AAF16548.1 (AT3g24740/K7P8_3)	-0.368152	15.0282
STMCN12	unknown protein {Arabidopsis thaliana;}	-0.0660545	14.9949
STMIL23	(Q8H7X7) Putative sulfate transporter ATST1(Q8H7X7) Putative sulfate transporter ATST1	0.337466	14.9927
STMCU21	unknown protein {Arabidopsis thaliana;}	-0.03546	14.9874
STMCF01	(O22887) At2g40480 protein(O22887) At2g40480 protein	-0.166829	14.9513
STMDS12	(AAO42464) Phosphorybosyl anthranilate transferase 1(AAO42464) Phosphorybosyl anthranilate transferase 1	0.196569	14.9492
STMGQ29	(Q9AVK5) Transcription factor VP-1 homologue	-0.457942	14.9437
STMCN64	(Q947Z0) Putative anion transporter(Q947Z0) Putative anion transporter	-0.0623705	14.9396
STMCJ02	(Q94GS2) Hypothetical protein(Q94GS2) Hypothetical protein	0.00382973	14.9164
STMET92	(Q9LRC6) Ent-kaurene oxidase (Fragment)(Q84UV3) Ent-kaurene oxidase (Fragment)	0.154589	14.9126
STMDT83	(Q7U903) Possible glycosyltransferase	0.365811	14.8967
STMIW60	(Q8MZJ0) Spalt (Fragment)	0.114953	14.8916
STMIW93	DNA-directed RNA polymerase II 8.2 kDa polypeptide ()(RPB10) (RP10) (ABC10). {Brassica napus;}	0.113622	14.8875
STMCR08	probable CCCH-type zinc finger protein [imported] - Arabidopsis thalianaprobable CCCH-type zinc finger protein [imported] - Arabidopsis thaliana	-0.588826	14.8513
STMEK57	(Q942S1) Putative Not56-like protein	-0.0314924	14.8507
STMDR17	Eggshell protein 2A precursor. {Schistosoma japonicum;}Ribulose bisphosphate carboxylase small chain 2A chloroplastprecursor () (RuBisCO small subunit 2A)	-0.44266	14.8452
STMCP14	COP1-interacting protein 7 - Arabidopsis thaliana {Arabidopsis thaliana;}	-0.0798652	14.8135
STMDR74	(Q7Y048) LAF3 isoform 2(Q7Y048) LAF3 isoform 2	0.629372	14.8134
STMDR25	(Q9C5I9) Putative lipase(Q9C5I9) Putative lipase	-0.172712	14.8121
STMGL17	unknown {Arabidopsis thaliana;}unknown {Arabidopsis thaliana;}	-0.616606	14.8092
STMCQ96	(Q9B0H1) Orf69	0.225736	14.8011
STMCP59	hypothetical protein F4P12.90 - Arabidopsis thaliana {Arabidopsis thaliana;}hypothetical protein F4P12.90 - Arabidopsis thaliana {Arabidopsis thaliana;}	-0.785233	14.771
STMHO35	(Q8LFE2) Photosystem II	0.384834	14.7362
STMCB57	(Q8XN33) Probable flippase(Q8XN33) Probable flippase	-0.203237	14.7283
STMCY82	unknown protein {Arabidopsis thaliana;}	-1.64128	14.701
STMGG27	unknown {Arabidopsis thaliana;}	-0.205613	14.6961
STMET05	(Q9LIY4) Hypothetical protein(Q9LIY4) Hypothetical protein	-0.202028	14.6504
STMCN09	Shaggy-related protein kinase NtK-1 (). {Nicotiana tabacum;} (EC 2.7.1.- EC 2.7.1.- EC 2.7.1.135)unknown protein {Arabidopsis thaliana;}	-0.0914581	14.6457
STMGA50	(AAQ65198) At1g03160	-0.0737934	14.6348
STMGR55	(Q7XIR1) Carbonyl reductase-like protein	0.165345	14.6316
STMEA23	Malate dehydrogenase glyoxysomal precursor (). {Citrullus lanatus;}Malate dehydrogenase glyoxysomal precursor (). {Citrullus lanatus;}	0.587844	14.6177
STMGG30	hypothetical protein F20D10.40 - Arabidopsis thaliana {Arabidopsis thaliana;}	-0.660734	14.609
STMCV09	(Q8VZF8) At1g02120/T7I23_26(Q8VZF8) At1g02120/T7I23_26	-0.968784	14.5962
STMIP54	Phosphoglycerate kinase cytosolic (). {Nicotiana tabacum;} (EC 2.7.2.3 EC 2.7.2.3 EC 2.7.2.3)	-0.340976	14.5805
STMCJ09	(AAN77868) Putative heterogeneous nuclear ribonucleoprotein (Fragment)	-0.391387	14.5683
STMEM75	acyl CoA reductase-like protein - Arabidopsis thaliana {Arabidopsis thaliana;}	0.787753	14.5596
STMIC03	Metallothionein-like protein type 2 A (LeMT(A)). {Lycopersicon esculentum;}	-0.0728593	14.4848
STMER52	(Q8S348) Auxin-induced SAUR-like protein(Q8S348) Auxin-induced SAUR-like protein	-0.296932	14.4395
STMHS12	Deoxyuridine 5'-triphosphate nucleotidohydrolase ()(dUTPase) (dUTP pyrophosphatase) (P18).	-0.106624	14.4356
STMEK46	Eukaryotic translation initiation factor 3 subunit 3 (eIF-3 gamma)(eIF3 p38 subunit) (eIF3h).Eukaryotic translation initiation factor 3 subunit 3 (eIF-3 gamma)(eIF3 p38 subunit) (eIF3h).	0.276029	14.4343
STMDU17	(Q8GV55) Leafy cotyledon 1-like L1L protein(Q8GV55) Leafy cotyledon 1-like L1L protein	0.369171	14.4202
STMIJ76	(Q7XKT8) OSJNBa0022H21.19 protein	0.113413	14.4108
STMCG35	(AAR12193) Molecular chaperone Hsp90-1	0.145105	14.3999
STMBB16	hypothetical protein PH1988 - Pyrococcus horikoshii {Pyrococcus horikoshii;}	0.274162	14.383
STMIB46	disease resistance protein Hcr2-5D - tomato {Lycopersicon esculentum;}	-0.189886	14.3785
STMEI63	General vesicular transport factor p115 (Transcytosis associatedprotein) (TAP)	-0.0432264	14.3727
STMIY31	(Q8VXD1) Alpha-tubulin(Q8VXD1) Alpha-tubulin	-0.165756	14.3369
STMIY04	unknown protein {Arabidopsis thaliana;}	-0.0691953	14.3333
STMCF51	F5D14.23 protein - Arabidopsis thaliana {Arabidopsis thaliana;}F5D14.23 protein - Arabidopsis thaliana {Arabidopsis thaliana;}	0.0116687	14.3289
STMIY91	Chalcone synthase 2 () (Naringenin-chalcone synthase 2). {Solanum tuberosum;}Chalcone synthase 2 () (Naringenin-chalcone synthase 2). {Solanum tuberosum;}	0.075353	14.3077
STMCD64	unknown protein {Arabidopsis thaliana;}unknown protein {Arabidopsis thaliana;}	-0.32053	14.2939
STMBB29	unknown protein {Arabidopsis thaliana;}unknown protein {Arabidopsis thaliana;}	0.137287	14.2751
STMDQ80	(Q9FQ26) Sesquiterpene synthase 2germacrene C synthase epidermal - tomato {Lycopersicon esculentum;}	0.454791	14.2712
STMCV75	(AAR14273) Predicted protein	-0.020207	14.2597
STMGC06	(Q9AWJ8) P0436D06.18 protein	0.273064	14.2293
STMCV60	RTNLB26 {Solanum tuberosum;}RTNLB26 {Solanum tuberosum;}	-0.54798	14.1971
STMCE94	Strong simialrity to the disulfide isomerase precursor homolog T21L14.14 gi|2702281 from A.Strong simialrity to the disulfide isomerase precursor homolog T21L14.14 gi|2702281 from A.	0.362184	14.1749
STMCE90	unknown protein {Arabidopsis thaliana;}	0.438728	14.1547
STMCP03	(Q84SP7) Putative lysine decarboxylase	-0.585343	14.1538
STMIY09	unknown protein {Arabidopsis thaliana;}unknown protein {Arabidopsis thaliana;}	0.341283	14.1461
STMCG39	hypothetical protein F2J7.18 [imported] - Arabidopsis thalianahypothetical protein F2J7.18 [imported] - Arabidopsis thaliana	-0.0257422	14.1357
STMES37	hypothetical protein F11A17.17 [imported] - Arabidopsis thaliana	0.250077	14.1259
STMDB09	(AAR06289) 5-phosphoribosyl-1-pyrophosphate amidotransferase () (EC 2.4.2.14)(AAR06289) 5-phosphoribosyl-1-pyrophosphate amidotransferase () (EC 2.4.2.14)	0.142652	14.0741
